# Supplementary material for: Comprehensive comparison of Pacific Biosciences and Oxford Nanopore Technologies and their applications to transcriptome analysis
Source: F1000Res. 2017 Jun 19;6:100. Originally published 2017 Feb 3. [Version 2] doi: 10.12688/f1000research.10571.2 (PMC5553090; doi:10.12688/f1000research.10571.2)
Supplement: Supplementary file 1 [file f1000research-6-12836-s0000.tgz]

Archive with 1 entries (1 files):
- d5f6d2bf-6a59-4b18-88fc-72d8fe1e918c.zip
