# Supplementary material for: Comprehensive comparison of Pacific Biosciences and Oxford Nanopore Technologies and their applications to transcriptome analysis
Source: F1000Res. 2017 Jun 19;6:100. Originally published 2017 Feb 3. [Version 2] doi: 10.12688/f1000research.10571.2 (PMC5553090; doi:10.12688/f1000research.10571.2)
Supplement: Supplementary file 2 [file f1000research-6-12836-s0001.tgz › ce8d6317-0965-4293-b62c-9a259da49fed.xlsx]

## Sheet: Sheet1
Source	Data	Version	Accessed	Accession	Source
Lexogen	Genome and annotations (Spike-in Control)	SIRV_151124	2016-04-20		https://www.lexogen.com/wp-content/uploads/2015/11/SIRV_Sequences_151124.zip
UCSC	Genome (Human)	hg38	2014-04-12	GCA_000001305.2	http://hgdownload.cse.ucsc.edu/goldenPath/hg38/chromosomes/
Gencode	Reference transcriptome	24	2016-07-12		ftp://ftp.sanger.ac.uk/pub/gencode/Gencode_human/release_24/gencode.v24.chr_patch_hapl_scaff.annotation.gtf.gz	https://www.gencodegenes.org/releases/24.html
RefSeq	Reference transcriptome	hg38	2015-06-03		http://hgdownload.cse.ucsc.edu/goldenPath/hg38/database/refFlat.txt.gz
UCSC	EST	hg38	2015-06-25		http://hgdownload.cse.ucsc.edu/goldenPath/hg38/database/all_est.txt.gz
