# Supplementary material for: Comprehensive comparison of Pacific Biosciences and Oxford Nanopore Technologies and their applications to transcriptome analysis
Source: F1000Res. 2017 Jun 19;6:100. Originally published 2017 Feb 3. [Version 2] doi: 10.12688/f1000research.10571.2 (PMC5553090; doi:10.12688/f1000research.10571.2)
Supplement: Supplementary file 3 [file f1000research-6-12836-s0002.tgz › b6dc8dd1-b7c5-4089-8349-a14eef54d7ec.xlsx]

## Sheet: S1
Platform	Chemistry	Correction	GeneralType	ReadType	PlatformCall	Reads	Avg_Read_Length	Median_Read_Length	N50_Read_Length	Stddev_Read_Length	Aligned_Read_Count	Aligned_Reads	Avg_Aligned_Length	Median_Aligned_Length	N50_Aligned_Length	Stddev_Aligned_Length	Chimeric_Total_Reads	Chimeric_Trans_Reads (among chimeras)	Chimeric_Self_Reads (among chimeras)	Bases	Bases_Aligned	Error_Rate	Mismatches	Deletions_Total	Deletions_Homopolymer (among deletions)	Insertions_Total	Insertions_Homopolymer (among insertions)
ONT	R7	uncorrected	HQ	2D	pass	145726	2017.14	1844	2129	864.581	145006	0.995059	1807.13	1658	1945	823.613	0.0297298	0.997216	0.00278358	293013461	0.894311	0.119894	0.0534715	0.0444228	0.360689	0.0219998	0.30232
ONT	R7	corrected	HQ	2D	pass	145726	2048.79	1873	2164	876.138	144603	0.992294	1851.97	1702	1993	839.692	0.0279386	0.997772	0.00222772	296546225	0.903065	0.0612024	0.031139	0.0193638	0.187745	0.0106996	0.211052
ONT	R7	uncorrected	raw	template	pass	146627	2058.52	1882	2173	885.298	120067	0.81886	947.077	798	1338	734.982	0.155005	0.999678	0.00032239	258309373	0.440219	0.246656	0.133172	0.0595459	0.258841	0.0539386	0.199483
ONT	R7	corrected	raw	template	pass	146627	2059.45	1883	2174	885.591	120519	0.821943	955.632	806	1346	739.988	0.148151	0.99972	0.000280034	259235062	0.444276	0.239885	0.13041	0.0571756	0.240522	0.052299	0.192793
ONT	R7	uncorrected	raw	complement	pass	147044	1935.83	1767	2051	848.84	102635	0.697988	1028.63	926	1381	730.863	0.110362	0.999559	0.000441423	212029360	0.49792	0.25776	0.126929	0.0897645	0.243707	0.0410669	0.228524
ONT	R7	corrected	raw	complement	pass	147044	1937.74	1769	2052	849.355	104191	0.70857	1034.88	929	1388	731.892	0.100757	0.999524	0.000476281	214738774	0.502125	0.248564	0.123061	0.0861704	0.229987	0.0393317	0.219639
ONT	R9	uncorrected	HQ	2D	pass	289430	2115.21	1955	2239	899.301	266414	0.920478	1861.43	1754	2062	881.742	0.0876943	0.996961	0.00303899	567591738	0.873713	0.134048	0.0549471	0.0478619	0.407185	0.0312387	0.373673
ONT	R9	corrected	HQ	2D	pass	289430	2108.26	1949	2230	893.957	265341	0.916771	1871.59	1766	2072	882.697	0.0631565	0.995883	0.00411744	562667114	0.882601	0.0673944	0.0324142	0.0205129	0.217966	0.0144673	0.22205
ONT	R9	uncorrected	raw	template	pass	339651	2027.91	1856	2188	1251.09	265751	0.782424	1695.08	1602	1893	824.163	0.0414937	0.973973	0.026027	555904422	0.810337	0.201852	0.0973964	0.0751707	0.368004	0.0292848	0.201808
ONT	R9	corrected	raw	template	pass	339651	2046.75	1878	2209	1257.07	267730	0.78825	1720.02	1631	1922	836.866	0.0381504	0.960642	0.0393577	564524442	0.815731	0.173738	0.086724	0.0597861	0.316681	0.0272283	0.176042
ONT	R9	uncorrected	raw	complement	pass	341325	1902.24	1676	2066	2005.92	216756	0.635043	1496.32	1398	1729	801.424	0.0398789	0.972929	0.0270708	436498777	0.743041	0.241076	0.0958557	0.119516	0.234091	0.0257037	0.248579
ONT	R9	corrected	raw	complement	pass	341325	1911.18	1685	2078	2008.65	223024	0.653407	1493.21	1395	1735	805.551	0.0355522	0.969227	0.0307731	447657164	0.743921	0.223909	0.0886701	0.111215	0.202062	0.0240237	0.228109
ONT	R7	uncorrected	HQ	2D	fail	108985	1812.29	1641	1960	3261.68	79882	0.732963	1308.98	1205	1553	741.871	0.0499236	0.999498	0.000501505	150258517	0.695896	0.185024	0.0865183	0.0678132	0.286436	0.0306925	0.250895
ONT	R7	corrected	HQ	2D	fail	108985	1825.7	1656	1975	3263.11	81829	0.750828	1318.92	1217	1573	751.387	0.0445197	0.999726	0.000274499	153931634	0.701127	0.141809	0.0673709	0.0498135	0.213193	0.0246245	0.197993
ONT	R7	uncorrected	raw	template	fail	293415	2190.8	1669	2446	11728.3	101397	0.345575	733.66	538	1221	710.2	0.160212	0.986642	0.013358	221626323	0.335659	0.248516	0.132398	0.0629993	0.261517	0.0531186	0.192221
ONT	R7	corrected	raw	template	fail	293415	2190.6	1669	2446	11723.3	101998	0.347624	739.484	543	1231	715.545	0.154503	0.985342	0.0146583	222323965	0.339261	0.242547	0.130491	0.0605538	0.249143	0.0515023	0.186759
ONT	R7	uncorrected	raw	complement	fail	135574	1819.29	1529	2000	6183.35	30166	0.222506	634.043	470	1056	612.678	0.104455	0.986988	0.0130117	60776152	0.314705	0.26557	0.125706	0.0918126	0.24455	0.0480516	0.216307
ONT	R7	corrected	raw	complement	fail	135574	1819.23	1530	2000	6177.61	30613	0.225803	637.485	476	1055	613.464	0.0985529	0.985747	0.0142526	61008777	0.319877	0.258241	0.123281	0.0885707	0.236601	0.0463893	0.209039
ONT	R9	uncorrected	HQ	2D	fail	138144	1856.31	1722	2047	1073.77	90812	0.657372	1094.76	1031	1598	838.921	0.100769	0.997159	0.00284122	168255316	0.59087	0.197146	0.0870619	0.0609681	0.334973	0.049116	0.308786
ONT	R9	corrected	HQ	2D	fail	138144	1854.93	1722	2044	1072.38	92066	0.66645	1102.59	1036	1602	836.506	0.0933569	0.996975	0.00302501	169704304	0.598166	0.15363	0.0704936	0.0452966	0.260133	0.0378401	0.242835
ONT	R9	uncorrected	raw	template	fail	547739	2131.7	1773	2450	2392.5	279047	0.509452	1428.64	1321	1834	1019.13	0.118188	0.638205	0.361795	627740404	0.635067	0.21648	0.105677	0.0762206	0.351948	0.0345825	0.192705
ONT	R9	corrected	raw	template	fail	547739	2141.15	1782	2463	2400.66	283524	0.517626	1444.42	1333	1857	1030.71	0.115637	0.614348	0.385652	638336291	0.641553	0.190871	0.0952429	0.0637925	0.306407	0.0318352	0.176816
ONT	R9	uncorrected	raw	complement	fail	253191	1688.51	1311	2074	2672.14	40824	0.161238	746.753	573	1284	771.888	0.0827454	0.847543	0.152457	80091776	0.380631	0.245748	0.102413	0.102488	0.258234	0.0408463	0.198214
ONT	R9	corrected	raw	complement	fail	253191	1690.53	1312	2077	2689.93	42511	0.167901	751.618	584	1276	766.044	0.0773212	0.83815	0.16185	81934882	0.389969	0.225804	0.0940741	0.0945246	0.227412	0.0372051	0.180127
PacBio	C2	uncorrected	HQ	CCS	NA	594277	1402.31	1330	1454	470.912	592061	0.996271	1315.93	1244	1378	468.049	0.0124024	0.996051	0.00394934	831255761	0.93727	0.0356077	0.016481	0.0129074	0.76416	0.00621934	0.617548
PacBio	C2	corrected	HQ	CCS	NA	594277	1390.12	1318	1445	471.352	577449	0.971683	1338.82	1272	1405	477.265	0.00951426	0.99636	0.00364033	806325828	0.958795	0.0179806	0.0137401	0.00327786	0.236438	0.000962702	0.223881
PacBio	C2	uncorrected	raw	subreads	NA	8499254	1304.77	1199	1714	898.41	6880304	0.809519	1183.35	1102	1514	756.76	0.0496007	0.837568	0.162432	9715429128	0.83803	0.141112	0.0514792	0.0309478	0.43864	0.0586855	0.431723
PacBio	C2	corrected	raw	subreads	NA	8499254	1268.36	1169	1664	865.376	7404253	0.871165	1153.94	1072	1482	742.175	0.0430357	0.76249	0.23751	9996274856	0.854721	0.0715049	0.030987	0.012195	0.322826	0.0283229	0.248447
PacBio	P6-C4	uncorrected	HQ	CCS	NA	392115	1824.48	1534	2159	1160.92	377036	0.961544	1772.41	1464	2101	1132.31	0.0122906	0.786146	0.213854	702920766	0.950694	0.0172023	0.0129805	0.00335126	0.868375	0.000870509	0.80157
PacBio	P6-C4	corrected	HQ	CCS	NA	392115	1805.63	1511	2152	1160.05	374545	0.955192	1780.05	1475	2097	1128.65	0.0095289	0.751471	0.248529	690240388	0.965911	0.0162377	0.0129628	0.00299719	0.193907	0.000277747	0.44863
PacBio	P6-C4	uncorrected	raw	subreads	NA	11135969	2037.17	1557	2349	1720.05	8954054	0.804066	1569.89	1299	1851	1075.62	0.0564153	0.764496	0.235504	17185456973	0.817953	0.141965	0.0527006	0.0300506	0.502432	0.0592142	0.43949
PacBio	P6-C4	corrected	raw	subreads	NA	11135969	2005.21	1528	2315	1698.62	9475520	0.850893	1546.55	1280	1818	1059.61	0.0499299	0.691118	0.308882	17945094995	0.81662	0.0807837	0.0310556	0.0146593	0.302291	0.0350688	0.279432
ONT	R7+R9	uncorrected	single-molecule	best	NA	1333413	2114.82	1801	2342	5666.96	923671	0.692712	1503.5	1439	1894	969.177	0.09256	0.851091	0.148909	1951968828	0.711457	0.161035	0.0754094	0.0555134	0.347265	0.0301127	0.294539
ONT	R7+R9	corrected	single-molecule	best	NA	1333413	2121.59	1809	2349	5667.35	933762	0.70028	1516.75	1454	1915	979.659	0.0836134	0.824886	0.175114	1978745878	0.715749	0.107431	0.0542307	0.0344297	0.236772	0.0187704	0.197103
PacBio	P6-C4	uncorrected	single-molecule	best	NA	1017966	2788.14	2022	3976	2669.04	919158	0.902936	2088.34	1720	2877	1438.14	0.0512447	0.662329	0.337671	2289696124	0.838327	0.0444286	0.0212317	0.00721595	0.640907	0.0159809	0.417858
PacBio	P6-C4	corrected	single-molecule	best	NA	1017966	2724.42	2021	3879	2334.14	951258	0.934469	2152.96	1759	2886	1419.08	0.0568458	0.651299	0.348701	2469555707	0.829309	0.0390074	0.0196809	0.00491247	0.268129	0.014414	0.24493
