# Supplementary material for: Comprehensive comparison of Pacific Biosciences and Oxford Nanopore Technologies and their applications to transcriptome analysis
Source: F1000Res. 2017 Jun 19;6:100. Originally published 2017 Feb 3. [Version 2] doi: 10.12688/f1000research.10571.2 (PMC5553090; doi:10.12688/f1000research.10571.2)
Supplement: Supplementary file 4 [file f1000research-6-12836-s0003.tgz › 08d6801b-56c5-47e3-be23-4335040541d0.xlsx]

## Sheet: ESC_Associated_Gene_With_Novel_
Gene	Ensembl ID	Function	Novel isoform ID	Supported full-length long reads count (PacBio)	Supported full-length long reads count (ONT)	Chromosome ID	Strand	TSS(+)	TTS(+)	Exon number	Exon start set	Exon end set
ARID1B	ENSG00000049618.21	NA	PB_chr6:156776359-157210779.1	0	0	chr6	+	156829226	157206366	18	156829226,156901375,156935465,157084661,157110471,157133027,157148623,157167039,157174007,157180968,157184230,157189641,157190037,157196164,157198810,157200704,157203865,157206166,	156829421,156901525,156935576,157084905,157110561,157133207,157148951,157167185,157174117,157181178,157184435,157189780,157190210,157196315,157198907,157201488,157203996,157206366,
ARID1B	ENSG00000049618.21	NA	PB_chr6:156776359-157210779.3	0	0	chr6	+	156779432	157206366	19	156779432,156829226,156901375,156935465,157036834,157084661,157110471,157148623,157167039,157174007,157180968,157184230,157189641,157190037,157196164,157198810,157200704,157203865,157206166,	156779471,156829421,156901525,156935576,157036876,157084905,157110561,157148951,157167185,157174117,157181178,157184435,157189780,157190210,157196315,157198907,157201488,157203996,157206366,
CDK1	ENSG00000170312.15	Plays a key role in the control of the eukaryotic cell cycle by modulating the centrosome cycle as well as mitotic onset; promotes G2-M transition, and regulates G1 progress and G1-S transition via association with multiple interphase cyclins. Required in higher cells for entry into S-phase and mitosis. Essential for early stages of embryonic development.	ONT_chr10:60778330-60794852.11,PB_chr10:60778330-60794852.29	12	1	chr10	+	60778495	60794828	7	60778495,60780140,60784704,60785663,60791889,60792147,60793876,	60778570,60780202,60784861,60788230,60792053,60792289,60794828,
DDX11	ENSG00000013573.16	NA	PB_chr12:31020762-31104791.16	0	0	chr12	+	31074219	31104791	28	31074219,31078177,31078389,31083812,31084582,31084968,31087937,31089043,31089402,31089885,31091718,31092845,31093244,31094589,31094754,31096340,31096636,31096858,31097884,31100634,31101026,31101832,31102242,31102426,31102935,31103316,31103576,31103806,	31074327,31078288,31078537,31084061,31084669,31085126,31087983,31089151,31089490,31090094,31091871,31092892,31093324,31094634,31094828,31096379,31096745,31096990,31097997,31100707,31101130,31101982,31102311,31102527,31103020,31103395,31103731,31104791,
DIDO1	ENSG00000101191.16	NA	ONT_chr20:62877737-62937952.57	0	0	chr20	-	62904997	62937952	6	62904997,62907146,62909698,62910773,62914209,62937536,	62906100,62907359,62910020,62911614,62914406,62937952,
DPF1	ENSG00000011332.19	NA	PB_chr19:38211005-38229714.32	0	0	chr19	-	38211008	38229654	11	38211008,38212279,38216139,38216352,38217459,38217797,38218572,38218930,38222356,38222547,38229558,	38212133,38213756,38216259,38216403,38217591,38217876,38218662,38219058,38222464,38222708,38229654,
DPPA2	ENSG00000163530.4	NA	PB_chr3:109293787-109316517.2	0	0	chr3	-	109293787	109316517	9	109293787,109300370,109304474,109308031,109309025,109309169,109312544,109314509,109316336,	109294004,109300435,109304670,109308293,109309079,109309330,109312692,109314555,109316517,
EDIL3	ENSG00000164176.12	NA	ONT_chr5:83940553-84490765.24	0	0	chr5	-	84047605	84384386	10	84047605,84060299,84064699,84066450,84106648,84137240,84180392,84229854,84254083,84384307,	84048272,84060484,84064844,84066606,84106830,84137354,84180521,84229884,84254212,84384386,
EMB	ENSG00000170571.11	This gene encodes a transmembrane glycoprotein that is a member of the immunoglobulin superfamily. The encoded protein may be involved in cell growth and development by mediating interactions between the cell and extracellular matrix	PB_chr5:50396191-50443248.9	3	0	chr5	-	50398026	50441350	9	50398026,50399858,50402285,50403177,50405724,50410876,50411196,50428143,50441341,	50399290,50399913,50402319,50403454,50405852,50410965,50411383,50428227,50441350,
ESRG	ENSG00000265992.1	ESRG (Embryonic Stem Cell Related (Non-Protein Coding)) is an RNA Gene, and is affiliated with the non-coding RNA class. Required for the maintenance of human pluripotency.	PB_chr3:54122546-55074557.6	1	0	chr3	-	54632121	54639857	5	54632121,54633558,54634460,54637690,54639604,	54632502,54633740,54634565,54639474,54639857,
ESRG	ENSG00000265992.1	ESRG (Embryonic Stem Cell Related (Non-Protein Coding)) is an RNA Gene, and is affiliated with the non-coding RNA class. Required for the maintenance of human pluripotency.	ONT_chr3:54122546-55074557.8	9	1	chr3	-	54632121	54639857	5	54632121,54633558,54634460,54637690,54639604,	54632502,54633740,54634565,54638565,54639857,
ESRG	ENSG00000265992.1	ESRG (Embryonic Stem Cell Related (Non-Protein Coding)) is an RNA Gene, and is affiliated with the non-coding RNA class. Required for the maintenance of human pluripotency.	ONT_chr3:54122546-55074557.4	3	1	chr3	-	54632121	54639857	5	54632121,54633558,54634460,54637690,54639604,	54632807,54633740,54634565,54637820,54639857,
ESRG	ENSG00000265992.1	ESRG (Embryonic Stem Cell Related (Non-Protein Coding)) is an RNA Gene, and is affiliated with the non-coding RNA class. Required for the maintenance of human pluripotency.	ONT_chr3:54122546-55074557.18	0	0	chr3	-	54632121	54639857	5	54632121,54633558,54634460,54637673,54639604,	54632502,54633740,54634565,54638565,54639857,
ESRG	ENSG00000265992.1	ESRG (Embryonic Stem Cell Related (Non-Protein Coding)) is an RNA Gene, and is affiliated with the non-coding RNA class. Required for the maintenance of human pluripotency.	ONT_chr3:54122546-55074557.10	1	1	chr3	-	54632121	54639857	5	54632121,54633731,54634460,54637690,54639604,	54632502,54633740,54634565,54638565,54639857,
ESRG	ENSG00000265992.1	ESRG (Embryonic Stem Cell Related (Non-Protein Coding)) is an RNA Gene, and is affiliated with the non-coding RNA class. Required for the maintenance of human pluripotency.	ONT_chr3:54122546-55074557.15,PB_chr3:54122546-55074557.5	3	1	chr3	-	54632121	54639857	5	54632121,54633558,54634460,54637690,54639604,	54632807,54633740,54634565,54637949,54639857,
ESRG	ENSG00000265992.1	ESRG (Embryonic Stem Cell Related (Non-Protein Coding)) is an RNA Gene, and is affiliated with the non-coding RNA class. Required for the maintenance of human pluripotency.	PB_chr3:54122546-55074557.19	1	0	chr3	-	54632121	54639857	5	54632121,54633558,54634460,54637673,54639604,	54632807,54633740,54634565,54638565,54639857,
ESRG	ENSG00000265992.1	ESRG (Embryonic Stem Cell Related (Non-Protein Coding)) is an RNA Gene, and is affiliated with the non-coding RNA class. Required for the maintenance of human pluripotency.	PB_chr3:54122546-55074557.17	1	0	chr3	-	54632121	54639857	4	54632121,54634460,54637690,54639604,	54633740,54634565,54637820,54639857,
ESRG	ENSG00000265992.1	ESRG (Embryonic Stem Cell Related (Non-Protein Coding)) is an RNA Gene, and is affiliated with the non-coding RNA class. Required for the maintenance of human pluripotency.	PB_chr3:54122546-55074557.11	5	2	chr3	-	54632121	54639857	4	54632121,54633558,54634460,54639604,	54632807,54633740,54634565,54639857,
ESRG	ENSG00000265992.1	ESRG (Embryonic Stem Cell Related (Non-Protein Coding)) is an RNA Gene, and is affiliated with the non-coding RNA class. Required for the maintenance of human pluripotency.	ONT_chr3:54122546-55074557.14	0	1	chr3	-	54632121	54639857	3	54632121,54634460,54639604,	54633740,54634565,54639857,
EYA1	ENSG00000104313.17	NA	PB_chr8:71155456-71362232.17	0	0	chr8	-	71199068	71356486	17	71199068,71211155,71215386,71215613,71216691,71216964,71244602,71269739,71271757,71299046,71299637,71317551,71321733,71322198,71334096,71354781,71356461,	71199420,71211256,71215508,71215728,71216852,71217023,71244692,71269823,71271897,71299233,71299720,71317674,71321879,71322268,71334174,71354909,71356486,
EYA1	ENSG00000104313.17	NA	PB_chr8:71155456-71362232.4	0	0	chr8	-	71199068	71361731	18	71199068,71211155,71215386,71215613,71216691,71216964,71244602,71269739,71271757,71299046,71299637,71317551,71321733,71322198,71334096,71354781,71356461,71361646,	71199420,71211256,71215508,71215728,71216852,71217023,71244692,71269823,71271897,71299233,71299720,71317674,71321879,71322268,71334174,71354909,71356511,71361731,
EZH2	ENSG00000106462.10	NA	ONT_chr7:148807382-148884321.78	0	1	chr7	-	148807481	148884245	19	148807481,148809070,148809309,148810332,148811624,148813958,148814913,148815505,148816683,148817221,148817876,148819595,148826468,148827163,148828739,148829727,148846496,148847181,148884163,	148807706,148809155,148809390,148810414,148811720,148814137,148815039,148815546,148816778,148817391,148818117,148819687,148826632,148827266,148828880,148829848,148846598,148847305,148884245,
FES	ENSG00000182511.11	Tyrosine-protein kinase Fes/Fps. Plays a role in FCER1 (high affinity immunoglobulin epsilon receptor)-mediated signaling in mast cells. Acts down-stream of the activated FCER1 receptor and the mast/stem cell growth factor receptor KIT. Plays a role in the regulation of mast cell degranulation. Plays a role in the regulation of cell differentiation and promotes neurite outgrowth in response to NG…	PB_chr15:90883694-90895776.46	2	1	chr15	+	90884503	90895776	18	90884503,90885036,90885411,90886960,90887186,90889305,90889516,90889839,90890091,90890400,90891553,90892057,90892706,90893099,90893290,90893653,90893935,90895415,	90884544,90885258,90885585,90887057,90887370,90889443,90889636,90889962,90890278,90890484,90891676,90892111,90892825,90893194,90893414,90893811,90894058,90895776,
FLII	ENSG00000177731.15	May play a role as coactivator in transcriptional activation by hormone-activated nuclear receptors (NR) and acts in cooperation with NCOA2 and CARM1. Involved in estrogen hormone signaling. Involved in early embryonic development	ONT_chr17:18225586-18258916.26	35	0	chr17	-	18244835	18258697	30	18244835,18245353,18245554,18245743,18245933,18246161,18246307,18246593,18246912,18247168,18247656,18247928,18248549,18248799,18249126,18249325,18250837,18251264,18251679,18251998,18252471,18253300,18253543,18254078,18254520,18254768,18255182,18256525,18256908,18258627,	18245272,18245419,18245660,18245850,18246062,18246222,18246462,18246828,18247052,18247357,18247848,18248033,18248721,18248883,18249201,18249408,18251017,18251477,18251813,18252146,18252556,18253458,18253719,18254182,18254682,18254854,18255263,18256597,18257019,18258697,
FOXO4	ENSG00000184481.16	NA	PB_chrX:71096196-71103535.20	0	0	chrX	+	71099307	71103535	3	71099307,71100683,71102076,	71099453,71101740,71103535,
GATAD1	ENSG00000157259.6	NA	ONT_chr7:92447452-92528531.23	1	0	chr7	+	92447452	92457161	4	92447452,92450700,92454501,92456371,	92448877,92450760,92454685,92457161,
GCNT2	ENSG00000111846.15	Branching enzyme that converts linear into branched poly-N-acetyllactosaminoglycans. Introduces the blood group I antigen during embryonic development. It is closely associated with the development and maturation of erythroid cells.	ONT_chr6:10492222-10629368.24	1	1	chr6	+	10556006	10627222	3	10556006,10621350,10626416,	10557051,10621443,10627222,
GRHL2	ENSG00000083307.10	NA	PB_chr8:101461176-101681298.4	1	0	chr8	+	101492438	101666893	16	101492438,101543240,101552714,101558418,101570338,101573667,101577407,101599056,101619538,101631636,101632225,101636896,101644130,101649413,101664453,101666588,	101492586,101543436,101552782,101558812,101570394,101573824,101577519,101599151,101619697,101631724,101632365,101636928,101644225,101649499,101664518,101666893,
HDAC1	ENSG00000116478.11	Responsible for the deacetylation of lysine residues on the N-terminal part of the core histones (H2A, H2B, H3 and H4). Histone deacetylation gives a tag for epigenetic repression and plays an important role in transcriptional regulation, cell cycle progression and developmental events.	ONT_chr1:32292085-32333635.39,PB_chr1:32292085-32333635.31	0	0	chr1	+	32292085	32333635	11	32292085,32302620,32316664,32324478,32326938,32327535,32331473,32331675,32332089,32332700,32333016,	32292218,32302733,32316782,32324553,32327077,32330908,32331582,32331806,32332242,32332749,32333635,
HDAC1	ENSG00000116478.11	Responsible for the deacetylation of lysine residues on the N-terminal part of the core histones (H2A, H2B, H3 and H4). Histone deacetylation gives a tag for epigenetic repression and plays an important role in transcriptional regulation, cell cycle progression and developmental events.	PB_chr1:32292085-32333635.49	3	0	chr1	+	32292085	32333635	13	32292085,32302620,32316664,32324478,32326938,32327535,32330577,32330767,32331473,32331675,32332089,32332700,32333016,	32292218,32302733,32316782,32324553,32327077,32327677,32330686,32330908,32331582,32331806,32332242,32332749,32333635,
INTU	ENSG00000164066.12	Plays a key role in ciliogenesis and embryonic development. Regulator of cilia formation by controlling the organization of the apical actin cytoskeleton and the positioning of the basal bodies at the apical cell surface, which in turn is essential for the normal orientation of elongating ciliary microtubules. Plays a key role in definition of cell polarity via its role in ciliogenesis but not vi…	ONT_chr4:127623270-127726737.11,PB_chr4:127623270-127726737.16	1	2	chr4	+	127632965	127716524	16	127632965,127643520,127656635,127663380,127669035,127674123,127684408,127687740,127700009,127704227,127705590,127706486,127708570,127710912,127713935,127716324,	127633180,127644056,127656721,127663584,127669154,127674213,127684486,127687867,127700063,127704290,127705812,127706969,127708668,127711102,127714093,127716524,
KIT	ENSG00000157404.15	Plays an essential role in the regulation of cell survival and proliferation, hematopoiesis, stem cell maintenance, gametogenesis, mast cell development, migration and function, and in melanogenesis.	PB_chr4:54657917-54740715.21	0	0	chr4	+	54657938	54739011	21	54657938,54695511,54698283,54699629,54703723,54707097,54709423,54723583,54725856,54727217,54727415,54727822,54728010,54729334,54731330,54731870,54733069,54736497,54736720,54737174,54738428,	54658081,54695781,54698565,54699766,54703892,54707287,54709539,54723698,54726050,54727324,54727542,54727927,54728121,54729485,54731419,54731998,54733192,54736609,54736820,54737280,54739011,
KIT	ENSG00000157404.15	Plays an essential role in the regulation of cell survival and proliferation, hematopoiesis, stem cell maintenance, gametogenesis, mast cell development, migration and function, and in melanogenesis.	PB_chr4:54657917-54740715.7	0	0	chr4	+	54657917	54739011	21	54657917,54695511,54698283,54699629,54703720,54707097,54709423,54723583,54725856,54727217,54727415,54727822,54728010,54729334,54731327,54731870,54733069,54736497,54736720,54737174,54738428,	54658081,54695781,54698565,54699766,54703892,54707287,54709539,54723698,54726038,54727324,54727542,54727927,54728121,54729485,54731419,54731998,54733192,54736609,54736820,54737280,54739011,
KLF4	ENSG00000136826.14	NA	ONT_chr9:107484851-107490482.5	0	0	chr9	-	107484853	107488447	2	107484853,107487027,	107485926,107488447,
KLHL12	ENSG00000117153.15	NA	PB_chr1:202891099-202928636.10	1	3	chr1	-	202891115	202927262	11	202891115,202894183,202894590,202895521,202896853,202909009,202911053,202918170,202919754,202924967,202927088,	202892659,202894282,202894749,202895717,202896960,202909124,202911203,202918388,202919908,202925207,202927262,
LAMC1	ENSG00000135862.5	Binding to cells via a high affinity receptor, laminin is thought to mediate the attachment, migration and organization of cells into tissues during embryonic development by interacting with other extracellular matrix components.	PB_chr1:183023459-183173056.4	1	0	chr1	+	183110580	183142733	25	183110580,183114530,183115519,183116576,183116766,183117319,183117533,183118033,183121722,183122062,183124630,183125396,183126119,183127225,183128593,183130343,183131298,183132399,183133405,183134659,183135041,183136385,183137668,183140403,183142533,	183110654,183114719,183115637,183116675,183116903,183117442,183117723,183118146,183121944,183122251,183124876,183125550,183126262,183127404,183128750,183130549,183131378,183132537,183133550,183134809,183135156,183136585,183137827,183140503,183142733,
LAMC1	ENSG00000135862.5	Binding to cells via a high affinity receptor, laminin is thought to mediate the attachment, migration and organization of cells into tissues during embryonic development by interacting with other extracellular matrix components.	ONT_chr1:183023459-183173056.2,PB_chr1:183023459-183173056.8	0	0	chr1	+	183023459	183145592	29	183023459,183103327,183108275,183110487,183114530,183115519,183116576,183116766,183117319,183117533,183118033,183121722,183122062,183124630,183125396,183126119,183127225,183128593,183130343,183131298,183132399,183133405,183134659,183135041,183136385,183137668,183140403,183142533,183144573,	183024134,183103632,183108406,183110654,183114719,183115637,183116675,183116903,183117442,183117723,183118146,183121944,183122251,183124876,183125550,183126262,183127404,183128750,183130549,183131378,183132537,183133550,183134809,183135156,183136585,183137827,183140503,183143323,183145592,
LAMC1	ENSG00000135862.5	Binding to cells via a high affinity receptor, laminin is thought to mediate the attachment, migration and organization of cells into tissues during embryonic development by interacting with other extracellular matrix components.	ONT_chr1:183023459-183173056.1,PB_chr1:183023459-183173056.5	0	0	chr1	+	183096543	183145592	29	183096543,183103327,183108275,183110487,183114530,183115519,183116576,183116766,183117319,183117533,183118033,183121722,183122062,183124630,183125396,183126119,183127225,183128593,183130343,183131298,183132399,183133405,183134659,183135041,183136385,183137668,183140403,183142533,183144573,	183096620,183103632,183108406,183110654,183114719,183115637,183116675,183116903,183117442,183117723,183118146,183121944,183122251,183124876,183125550,183126262,183127404,183128750,183130549,183131378,183132537,183133550,183134809,183135156,183136585,183137827,183140503,183143323,183145592,
LIN28B	ENSG00000187772.6	Suppressor of microRNA (miRNA) biogenesis, including that of let-7 and possibly of miR107, miR-143 and miR-200c.The repression of let-7 expression is required for normal development and contributes to maintain the pluripotent state of embryonic stem cells by preventing let-7-mediated differentiation.	ONT_chr6:104957047-105083332.6,PB_chr6:104957047-105083332.3	7	0	chr6	+	104957047	105078613	4	104957047,104958098,105026297,105078413,	104957851,104958286,105026482,105078613,
LIN28B	ENSG00000187772.6	Suppressor of microRNA (miRNA) biogenesis, including that of let-7 and possibly of miR107, miR-143 and miR-200c.The repression of let-7 expression is required for normal development and contributes to maintain the pluripotent state of embryonic stem cells by preventing let-7-mediated differentiation.	ONT_chr6:104957047-105083332.5,PB_chr6:104957047-105083332.2	11	0	chr6	+	104957047	105078613	4	104957047,104958098,105026297,105078413,	104957787,104958286,105026482,105078613,
MAGEA4	ENSG00000147381.11	NA	ONT_chrX:151904430-151925170.22,PB_chrX:151904430-151925170.7	2	2	chrX	+	151918901	151925170	3	151918901,151923452,151923599,	151919722,151923524,151925170,
MET	ENSG00000105976.14	NA	PB_chr7:116672389-116798386.2	1	0	chr7	+	116724145	116796342	21	116724145,116724692,116731667,116739949,116740851,116755354,116757436,116757637,116758458,116759390,116763049,116769644,116771497,116771848,116774880,116777388,116778775,116781987,116783303,116795654,116795886,	116724164,116724847,116731859,116740084,116741025,116755515,116757539,116757774,116758620,116759490,116763268,116769791,116771654,116771989,116775111,116777469,116778957,116782097,116783469,116795791,116796342,
METTL14	ENSG00000145388.14	N6-adenosine-methyltransferase subunit METTL14. The METTL3-METTL14 heterodimer forms a N6-methyltransferase complex that methylates adenosine residues of some mRNAs and regulates the circadian clock and differentiation of embryonic stem cells.	ONT_chr4:118685367-118715433.6,PB_chr4:118685367-118715433.6	1	2	chr4	+	118685399	118710601	10	118685399,118687922,118689369,118691531,118691980,118694435,118697181,118700549,118703934,118709997,	118685600,118688011,118689457,118691612,118692068,118694526,118697323,118700642,118704051,118710601,
NANOG	ENSG00000111704.10	Transcription regulator involved in inner cell mass and embryonic stem (ES) cells proliferation and self-renewal. Imposes pluripotency on ES cells and prevents their differentiation towards extraembryonic endoderm and trophectoderm lineages. Blocks bone morphogenetic protein-induced mesoderm differentiation of ES cells by physically interacting with SMAD1 and interfering with the recruitment of c…	ONT_chr12:7787793-7799141.21	0	1	chr12	+	7789395	7793212	2	7789395,7792949,	7789765,7793212,
NANOG	ENSG00000111704.10	Transcription regulator involved in inner cell mass and embryonic stem (ES) cells proliferation and self-renewal. Imposes pluripotency on ES cells and prevents their differentiation towards extraembryonic endoderm and trophectoderm lineages. Blocks bone morphogenetic protein-induced mesoderm differentiation of ES cells by physically interacting with SMAD1 and interfering with the recruitment of c…	ONT_chr12:7787793-7799141.38,PB_chr12:7787793-7799141.22	0	0	chr12	+	7789395	7795095	4	7789395,7792949,7794456,7794681,	7789765,7793212,7794543,7795095,
NLE1	ENSG00000073536.17	Probable substrate recognition component of a SCF-like ECS (Elongin BC-CUL2/5-SOCS-box protein) E3 ubiquitin-protein ligase complex which mediates the ubiquitination and subsequent proteasomal degradation of target proteins.	ONT_chr17:35121578-35142315.17	0	0	chr17	-	35132243	35142233	11	35132243,35133170,35133338,35135248,35136168,35136361,35137000,35137813,35139234,35139848,35141978,	35132449,35133241,35133498,35135451,35136215,35136497,35137193,35137890,35139314,35140066,35142233,
NR2C1	ENSG00000120798.16	Orphan nuclearreceptor. Binds the IR7 element in the promoter of its own gene in an autoregulatory negative feedback mechanism. Primarily repressor of a broad range of genes. Binds to hormone response elements (HREs) consisting of two 5'-AGGTCA-3' half site direct repeat consensus sequences. Together with NR2C2, forms the core of the DRED (direct repeat erythroid-definitive) complex that represse…	PB_chr12:95020228-95073703.20	1	0	chr12	-	95021920	95073503	13	95021920,95025149,95028386,95031348,95049067,95051761,95057552,95057730,95058309,95059905,95062507,95067330,95073379,	95022403,95025255,95028524,95031488,95049233,95051943,95057643,95057878,95058489,95059984,95062738,95067391,95073503,
NR2C1	ENSG00000120798.16	Orphan nuclearreceptor. Binds the IR7 element in the promoter of its own gene in an autoregulatory negative feedback mechanism. Primarily repressor of a broad range of genes. Binds to hormone response elements (HREs) consisting of two 5'-AGGTCA-3' half site direct repeat consensus sequences. Together with NR2C2, forms the core of the DRED (direct repeat erythroid-definitive) complex that represse…	ONT_chr12:95020228-95073703.33,PB_chr12:95020228-95073703.76	2	2	chr12	-	95021892	95073615	14	95021892,95025149,95028386,95031348,95040475,95049067,95051761,95057552,95057730,95058309,95059905,95062507,95067330,95073379,	95022403,95025255,95028509,95031488,95040597,95049233,95051943,95057643,95057878,95058489,95059984,95062738,95067391,95073615,
NR5A2	ENSG00000116833.13	NA	ONT_chr1:200027601-200177424.1	0	0	chr1	+	200027882	200175603	8	200027882,200038700,200043773,200045442,200048171,200111201,200120807,200173962,	200027911,200039795,200043892,200045584,200048818,200111321,200120955,200175603,
NRF1	ENSG00000106459.14	NA	PB_chr7:129611713-129757082.8	0	0	chr7	+	129611738	129756377	10	129611738,129657342,129671428,129677631,129690405,129709074,129711474,129717218,129727240,129755017,	129611824,129657574,129671543,129677758,129690546,129709233,129711576,129717376,129727365,129756377,
NRF1	ENSG00000106459.14	NA	ONT_chr7:129611713-129757082.24	0	0	chr7	+	129611738	129756377	12	129611738,129630077,129657342,129671428,129677631,129690405,129709074,129710373,129711474,129717218,129727240,129755017,	129611824,129630168,129657574,129671543,129677758,129690546,129709233,129710571,129711576,129717376,129727365,129756377,
PDCD1	ENSG00000188389.10	NA	ONT_chr2:241849880-241858908.17	0	0	chr2	-	241851232	241858908	4	241851232,241851948,241852197,241858762,	241851297,241851983,241852980,241858908,
PDCD1	ENSG00000188389.10	NA	ONT_chr2:241849880-241858908.32	0	0	chr2	-	241849880	241858865	5	241849880,241851948,241852197,241852620,241858762,	241851297,241851983,241852353,241852938,241858865,
PDGFA	ENSG00000197461.13	NA	ONT_chr7:497257-520296.16	0	0	chr7	-	497257	520208	7	497257,501115,510808,512350,517393,518938,519959,	498574,501242,510996,512455,517490,519068,520208,
PRDM14	ENSG00000147596.3	Transcription factor that has both positive and negative roles on transcription. Required for the maintenance of emryonic stem cell identity and the reacquisition of pluripotency in somatic cells. May play an essential role in germ cell development.	ONT_chr8:70051650-70071734.3,PB_chr8:70051650-70071734.4	3	4	chr8	-	70051650	70071327	7	70051650,70055299,70058639,70066234,70068229,70068478,70071149,	70052304,70055401,70058842,70066505,70068387,70068532,70071327,
PRDM14	ENSG00000147596.3	Transcription factor that has both positive and negative roles on transcription. Required for the maintenance of emryonic stem cell identity and the reacquisition of pluripotency in somatic cells. May play an essential role in germ cell development.	PB_chr8:70051650-70071734.1	0	0	chr8	-	70051650	70071693	7	70051650,70055299,70058639,70066234,70068229,70068478,70071594,	70052304,70055401,70058842,70066505,70068387,70068532,70071693,
PSMD11	ENSG00000108671.9	NA	PB_chr17:32423970-32483318.67	1	0	chr17	+	32444473	32481510	14	32444473,32446944,32454494,32464048,32464520,32468998,32473800,32474763,32477520,32479250,32479850,32480145,32480488,32481310,	32444614,32447046,32454619,32464120,32464578,32469193,32473945,32474824,32477583,32479376,32479886,32480197,32480631,32481510,
SALL4	ENSG00000101115.12	Transcription factor with a key role in the maintenance and self-renewal of embryonic and hematopoietic stem cells.	PB_chr20:51782330-51802520.36	0	0	chr20	-	51784045	51801586	4	51784045,51788860,51790021,51801490,	51784684,51789141,51792352,51801586,
SALL4	ENSG00000101115.12	Transcription factor with a key role in the maintenance and self-renewal of embryonic and hematopoietic stem cells.	PB_chr20:51782330-51802520.16	0	0	chr20	-	51784045	51793078	4	51784045,51788860,51790021,51792758,	51784684,51789141,51792352,51793078,
STIL	ENSG00000123473.15	Immediate-early gene. Plays an important role in embryonic development as well as in cellular growth and proliferation.	ONT_chr1:47250138-47314147.16	0	0	chr1	-	47250621	47314147	18	47250621,47260288,47262902,47269634,47272075,47280240,47282344,47287550,47289434,47293457,47295764,47299904,47300109,47301560,47302233,47304888,47310275,47314035,	47251922,47260539,47263062,47269866,47272241,47281209,47282459,47287660,47289585,47293544,47295848,47299968,47300152,47301748,47302346,47304996,47310362,47314147,
STIL	ENSG00000123473.15	Immediate-early gene. Plays an important role in embryonic development as well as in cellular growth and proliferation.	ONT_chr1:47250138-47314147.2	0	0	chr1	-	47250621	47313135	18	47250621,47260288,47262902,47269634,47272075,47280240,47282344,47287550,47289434,47293457,47295764,47299904,47300109,47301560,47302233,47304888,47310275,47312947,	47251922,47260539,47263062,47269866,47272241,47281209,47282459,47287660,47289585,47293544,47295848,47299968,47300152,47301748,47302346,47304996,47310362,47313135,
STIL	ENSG00000123473.15	Immediate-early gene. Plays an important role in embryonic development as well as in cellular growth and proliferation.	PB_chr1:47250138-47314147.2	1	0	chr1	-	47250621	47314140	17	47250621,47262902,47269634,47272075,47280240,47282344,47287550,47289434,47293457,47295764,47299904,47300109,47301560,47302233,47304888,47310275,47314035,	47251922,47263062,47269866,47272241,47281209,47282459,47287660,47289585,47293544,47295848,47299968,47300152,47301748,47302346,47304996,47310362,47314140,
STIL	ENSG00000123473.15	Immediate-early gene. Plays an important role in embryonic development as well as in cellular growth and proliferation.	PB_chr1:47250138-47314147.18	4	0	chr1	-	47250621	47314140	17	47250621,47260288,47262902,47269634,47272075,47280240,47282344,47287550,47289434,47293457,47295764,47299904,47301560,47302233,47304888,47310275,47314035,	47251922,47260539,47263062,47269866,47272241,47281209,47282459,47287660,47289585,47293544,47295848,47300152,47301748,47302346,47304996,47310362,47314140,
TNK1	ENSG00000174292.12	NA	PB_chr17:7380533-7404137.5	1	0	chr17	+	7381088	7389737	12	7381088,7382835,7383249,7383424,7383708,7383969,7384483,7386560,7386989,7387377,7388787,7388970,	7381114,7383089,7383320,7383616,7383864,7384253,7384754,7386655,7387154,7387457,7388883,7389737,
TRIM28	ENSG00000130726.11	Required to maintain a transcriptionally repressive state of genes in undifferentiated embryonic stem cells.	ONT_chr19:58544090-58550722.2,PB_chr19:58544090-58550722.23	6	2	chr19	+	58544090	58550722	17	58544090,58545424,58545763,58547375,58547596,58547791,58548033,58548293,58548485,58548739,58548861,58548987,58549330,58549736,58549948,58550146,58550376,	58544211,58545537,58545896,58547511,58547713,58547906,58548180,58548408,58548592,58548776,58548910,58549240,58549650,58549860,58550035,58550284,58550722,
TRIM28	ENSG00000130726.11	Required to maintain a transcriptionally repressive state of genes in undifferentiated embryonic stem cells.	PB_chr19:58544090-58550722.17	0	0	chr19	+	58544468	58550649	18	58544468,58544937,58545424,58545763,58547375,58547596,58547791,58548033,58548293,58548485,58548739,58548861,58548987,58549330,58549736,58549948,58550146,58550376,	58544561,58545097,58545537,58545896,58547511,58547713,58547906,58548180,58548408,58548592,58548776,58548910,58549240,58549650,58549860,58550035,58550284,58550649,
VEGFC	ENSG00000150630.3	NA	PB_chr4:176669620-176793538.1	0	0	chr4	-	176683537	176729592	6	176683537,176687186,176687820,176711498,176727777,176729532,	176684040,176687520,176687927,176711650,176727968,176729592,
YLPM1	ENSG00000119596.17	Plays a role in the reduction of telomerase activity during differentiation of embryonic stem cells by binding to the core promoter of TERT and controlling its down-regulation.	PB_chr14:74763365-74871940.11	1	0	chr14	+	74781384	74837309	18	74781384,74797579,74802555,74809379,74809909,74810224,74811619,74812627,74816202,74816570,74816930,74817193,74818230,74821056,74824255,74829212,74835264,74835774,	74782325,74799697,74802676,74809797,74810002,74810420,74811738,74812782,74816265,74816690,74817107,74817277,74818314,74821137,74824307,74829343,74835447,74837309,
YLPM1	ENSG00000119596.17	Plays a role in the reduction of telomerase activity during differentiation of embryonic stem cells by binding to the core promoter of TERT and controlling its down-regulation.	PB_chr14:74763365-74871940.18	2	0	chr14	+	74781384	74822115	14	74781384,74797579,74802555,74809379,74809909,74810224,74811619,74812627,74816202,74816570,74816930,74817193,74818230,74821056,	74782325,74799697,74802676,74809797,74810002,74810420,74811738,74812782,74816265,74816690,74817107,74817277,74818314,74822115,
ZFP42	ENSG00000179059.9	Involved in the reprogramming of X-chromosome inactivation during the acquisition of pluripotency. Required for efficient elongation of TSIX, a non-coding RNA antisense to XIST. Binds DXPas34 enhancer within the TSIX promoter. Involved in ES cell self-renewal.	ONT_chr4:187995770-188069969.4	2	6	chr4	+	187995770	188002894	3	187995770,187999608,188002694,	187995840,187999685,188002894,
ZFP42	ENSG00000179059.9	Involved in the reprogramming of X-chromosome inactivation during the acquisition of pluripotency. Required for efficient elongation of TSIX, a non-coding RNA antisense to XIST. Binds DXPas34 enhancer within the TSIX promoter. Involved in ES cell self-renewal.	ONT_chr4:187995770-188069969.3	0	0	chr4	+	187995770	188002909	3	187995770,187999608,188002709,	187995840,187999685,188002909,
ZFP42	ENSG00000179059.9	Involved in the reprogramming of X-chromosome inactivation during the acquisition of pluripotency. Required for efficient elongation of TSIX, a non-coding RNA antisense to XIST. Binds DXPas34 enhancer within the TSIX promoter. Involved in ES cell self-renewal.	ONT_chr4:187995770-188069969.5,PB_chr4:187995770-188069969.15	0	0	chr4	+	187995770	188002909	4	187995770,187999107,187999608,188002709,	187995840,187999275,187999685,188002909,
ZFP42	ENSG00000179059.9	Involved in the reprogramming of X-chromosome inactivation during the acquisition of pluripotency. Required for efficient elongation of TSIX, a non-coding RNA antisense to XIST. Binds DXPas34 enhancer within the TSIX promoter. Involved in ES cell self-renewal.	PB_chr4:187995770-188069969.13	0	0	chr4	+	187995770	188005045	4	187995770,187999608,188002709,188004364,	187995840,187999685,188004237,188005045,
ZFP42	ENSG00000179059.9	Involved in the reprogramming of X-chromosome inactivation during the acquisition of pluripotency. Required for efficient elongation of TSIX, a non-coding RNA antisense to XIST. Binds DXPas34 enhancer within the TSIX promoter. Involved in ES cell self-renewal.	ONT_chr4:187995770-188069969.7,PB_chr4:187995770-188069969.54	0	0	chr4	+	187995770	188002912	4	187995770,187999107,187999608,188002712,	187995840,187999275,187999685,188002912,
ZNF431	ENSG00000196705.8	Sequence-specific DNA binding transcriptional repressor. Represses target gene transcription by recruiting HDAC1 and HDAC2 histone deacetylases. Acts as a specific transcriptional repressor for PTCH1 during embryonic development.	PB_chr19:21142023-21196053.13	0	0	chr19	+	21142034	21184092	6	21142034,21143550,21166334,21167567,21175452,21182622,	21142186,21143643,21166461,21167666,21175474,21184092,
ZNF431	ENSG00000196705.8	Sequence-specific DNA binding transcriptional repressor. Represses target gene transcription by recruiting HDAC1 and HDAC2 histone deacetylases. Acts as a specific transcriptional repressor for PTCH1 during embryonic development.	ONT_chr19:21142023-21196053.25	0	0	chr19	+	21142076	21184092	6	21142076,21143550,21166334,21167567,21175452,21182622,	21142133,21143643,21166461,21167666,21175474,21184092,
